# Supplementary material for: Schistosome egg antigen stimulates the secretion of miR-33-carrying extracellular vesicles from macrophages to promote hepatic stellate cell activation and liver fibrosis in schistosomiasis
Source: PLoS Negl Trop Dis. 2023 May 30;17(5):e0011385. doi: 10.1371/journal.pntd.0011385 (PMC10256196; doi:10.1371/journal.pntd.0011385)
Supplement: S1 Data — (XLSX) [file pntd.0011385.s008.xlsx]

## Sheet: Figure 1b
The relative cell viability of JS1
		Control	Mφ	SEA-Mφ	SEA-Mφ+GW4869	Mφ+GW4869
		0.986842	1.028	2.548	1.244	1.064
		1.09737	1.0036	2.33813	1.07194	0.942446
		0.91579	1.0431	2.89224	1.36207	1.17672
mean		1	1.025	2.593	1.226	1.061
std deviation		0.0915	0.01993	0.2798	0.1459	0.1172
SEM		0.05283	0.01151	0.1615	0.08423	0.06765

## Sheet: Figure 1c
mRNA levels of fibrotic markers α-SMA, types I and III collagens (Col-I and Col-III) in JS-1
	α-SMA							Col-I							Col-III
	Control	Mφ	SEA-Mφ	SEA-Mφ+GW4869	Mφ+GW4869			Control	Mφ	SEA-Mφ	SEA-Mφ+GW4869	Mφ+GW4869			Control	Mφ	SEA-Mφ	SEA-Mφ+GW4869	Mφ+GW4869
	0.90647	1.12506	2.37841	1.31494	1.20999			0.956209	1.23542	2.05623	1.41912	0.955945			0.858136	1.00347	1.98619	1.11342	1.37078
	1.05946	0.879649	1.77154	0.962594	1.10957			0.930062	1.33793	2.48802	1.08298	1.28788			0.907065	1.10957	1.84676	1.20581	1.02101
	1.03407	0.942785	1.87905	1.13288	0.942785			1.11373	1.11342	2.39496	1.41421	1.42405			1.2348	0.876606	1.6644	1.42899	1.06437
mean	1	0.9825	2.01	1.137	1.087		mean	1	1.229	2.313	1.305	1.223		mean	1	0.9965	1.832	1.249	1.152
std deviation	0.08199	0.1274	0.3238	0.1762	0.135		std deviation	0.09936	0.1124	0.2272	0.1927	0.2408		std deviation	0.2048	0.1166	0.1614	0.1622	0.1907
SEM	0.04734	0.07357	0.187	0.1017	0.07793		SEM	0.05736	0.06489	0.1312	0.1112	0.139		SEM	0.1182	0.06734	0.09317	0.09367	0.1101

## Sheet: Figure 1e
The relative cell viability of JS1
	control	SEA-Mφ-supernatant	EVs-free-supernatant
	0.93	2.89677	1.26452
	1.038	2.62428	1.02312
	1.032	2.19186	1.31395
mean	1	2.571	1.201
std deviation	0.0607	0.3555	0.1556
SEM	0.03504	0.2052	0.08985

## Sheet: Figure 1f
mRNA levels of fibrotic markers α-SMA, types I and III collagens (Col-I and Col-III) in JS-1
		α-SMA					Col-I			Col-III
		Control	SEA-Mφ-supernatant	EVs-free-supernatant			Control	SEA-Mφ-supernatant	EVs-free-supernatant		Control	SEA-Mφ-supernatant	EVs-free-supernatant
		1.04928	2.91237	0.914737			1.00066	1.60174	1.18644		0.899775	1.92383	1.00477
		0.94142	2.93866	1.03594			0.903805	2.1883	0.966021		0.893062	2.00414	1.25921
		1.0093	2.34664	1.46522			1.09554	2.68465	1.37144		1.20716	1.63664	1.20502
	mean	1	2.733	1.139		mean	1	2.158	1.175	mean	1	1.855	1.156
	std deviation	0.05453	0.3345	0.2893		std deviation	0.09587	0.5421	0.203	std deviation	0.1794	0.1932	0.134
	SEM	0.03148	0.1931	0.167		SEM	0.05535	0.313	0.1172	SEM	0.1036	0.1115	0.07738

## Sheet: Figure 2b
Nanoparticle tracking analysis (NTA) of Mφ-EVs and SEA-Mφ-EVs was performed to determine the counts
	Mφ-EVs（×1010 /ml）	SEA-Mφ-EVs（×1010 /ml）
	0.24	1.64
	0.235	1.7
	0.23	1.66
mean	0.235	1.667
std deviation	0.005	0.03055
SEM	0.002887	0.01764

## Sheet: Figure 3b
The relative cell viability of JS1
		25µg/ml			50µg/ml			100µg/ml
		Mφ-EVs	SEA-Mφ-EVs		Mφ-EVs	SEA-Mφ-EVs		Mφ-EVs	SEA-Mφ-EVs
		1.1105	1.35912		1.10497	1.9558		1.40884	2.68508
		1.19149	1.3617		1.39362	1.6383		1.14894	2.87766
		1.22271	1.18777		1.04367	1.51965		1.42795	2.42358
	mean	1.175	1.303		1.181	1.705		1.329	2.662
	std deviation	0.05792	0.09968		0.1869	0.2255		0.1559	0.2279
	SEM	0.03344	0.05755		0.1079	0.1302		0.08999	0.1316

## Sheet: Figure 3c
mRNA levels of fibrotic markers α-SMA, types I and III collagens (Col-I and Col-III) in JS-1
	α-SMA				Col-I				Col-III
	Control	Mφ-EVs	SEA-Mφ-Evs		Control	Mφ-EVs	SEA-Mφ-EVs		Control	Mφ-EVs	SEA-Mφ-EVs
	1.0027	1.07221	2.02286		0.996725	1.04176	1.95945		1.12147	1.43635	2.56348
	1.01627	1.27582	2.46687		1.03907	1.38317	1.68186		0.920962	1.26762	2.49949
	0.981028	1.25017	2.18028		0.964206	1.36719	1.86309		0.95757	0.878179	2.20929
mean	1	1.199	2.223		1	1.264	1.835		1	1.194	2.424
std deviation	0.01778	0.1109	0.2251		0.03754	0.1927	0.1409		0.1068	0.2863	0.1888
SEM	0.01026	0.06402	0.13		0.02167	0.1112	0.08137		0.06165	0.1653	0.109

## Sheet: Figure 4b
The relative cell viability of JS1
	Control	SEA-Mφ-EVs	SEA-Mφ-EVs+SB431542
	0.897391	2.69186	0.924419
	1.08522	1.87019	0.855769
	1.01739	2.24103	0.871795
mean	1	2.268	0.884
std deviation	0.09511	0.4115	0.03591
SEM	0.05491	0.2376	0.02073

## Sheet: Figure 4c
mRNA levels of fibrotic markers α-SMA, types I and III collagens (Col-I and Col-III) in JS-1
	α-SMA				Col-I				Col-III
	Control	SEA-Mφ-EVs	SEA-Mφ-EVs+SB431542		Control	SEA-Mφ-EVs	SEA-Mφ-EVs+SB431542		Control	SEA-Mφ-EVs	SEA-Mφ-EVs+SB431542
	0.9999	2.03496	0.933033		1.10189	1.42405	0.521233		0.731039	1.88557	0.613443
	1.01738	1.7411	0.668964		0.873563	1.97931	1.12896		0.99173	2.37019	0.832199
	0.982722	1.93187	0.798298		1.02455	1.82766	0.70466		1.27723	2.5403	1.07177
mean	1	1.903	0.8001		1	1.744	0.785		1	2.265	0.8391
std deviation	0.01733	0.1491	0.132		0.1161	0.287	0.3117		0.2732	0.3397	0.2292
SEM	0.01	0.08608	0.07624		0.06705	0.1657	0.18		0.1577	0.1961	0.1324

## Sheet: Figure 4e
qRT-PCR of TGF-β1 mRNA expression in JS1
	Control	Mφ-EVs	SEA-Mφ-EVs
	0.889618	1.17284	1.65864
	1.09905	1.07549	1.89868
	1.01133	1.06437	1.53156
mean	1	1.104	1.696
std deviation	0.1052	0.05967	0.1864
SEM	0.06072	0.03445	0.1076

[truncated: 28 more sheets: Figure 4f, Figure 5a, Figure 5b, Figure 5c, Figure 6a, Figure 6d, Figure 6e, Figure 6h, Figure 6i, Figure 6j, Figure 6k, Figure 6n, Figure 7b, Figure 7c, Figure 7d, Figure 7e, Figure 8a, Figure 8c, Figure 8d, Figure 8e …]
